# Supplementary material for: DENV-1 Titer Impacts Viral Blocking in wMel Aedes aegypti with Brazilian Genetic Background
Source: Viruses. 2024 Jan 31;16(2):214. doi: 10.3390/v16020214 (PMC10891765; doi:10.3390/v16020214)
Supplement: Supplementary file 1 [file viruses-16-00214-s001.zip]

Archive with 6 entries (6 files):
- Figure_S1.tif
- Figure_S2.tif
- Figure_S3.tif
- Figure_S4.tif
- Table_S1-2.xlsx
- Table_S2-2.xlsx
