# Supplementary material for: DENV-1 Titer Impacts Viral Blocking in wMel Aedes aegypti with Brazilian Genetic Background
Source: Viruses. 2024 Jan 31;16(2):214. doi: 10.3390/v16020214 (PMC10891765; doi:10.3390/v16020214)
Supplement: Supplementary file 1 [file viruses-16-00214-s001.zip › Table_S1-2.xlsx]

## Sheet: Table S2
Ae. aegypti body
6 x 108 FFU/ml titer			3 x 104 FFU/ml titer
Pairwise comparisons	Wilcoxon-Mann-Whitney test	p value (P)	Pairwise comparisons	Wilcoxon-Mann-Whitney test	p value (P)
All wMel + x All wild Ae. aegypti	1315	<0.0001	All wMel + x All wild Ae. aegypti	483	0.8651
NR1 (D) x PI2 (C)	789	<0.0001	NR1 (D) x FI2 (C)	196	0.284
NR1 (D) x NR2 (E)	473	0.5723	NR1 (D) x NR2 (E)	214	0.2238
NR1 (D) x PI1 (B)	680	0.0005109	NR1 (D) x PI1 (B)	198	0.03734
NR1 (D) x FI (A)	621	0.004359	NR1 (D) x FI (A)	28	0.6485
PI2 (C) x NR2 (E)	123	<0.0001	PI2 (C) x NR2 (E)	109	0.8805
PI2 (C) x PI1 (B)	253	0.003194	PI2 (C) x PI1 (B)	105	0.2972
PI2 (C) x FI (A)	271	0.01241	PI2 (C) x FI (A)	12	0.3
NR2 (E) x PI1 (B)	233	0.001873	NR2 (E) x PI1 (B)	75	0.4856
NR2 (E) x FI (A)	273	0.02145	NR2 (E) x FI (A)	35	0.1642
PI1 (B) x FI (A)	456	0.7577	PI1 (B) x FI (A)	28	0.1802
Relative wMel density
		Field Areas
Pairwise comparisons		Wilcoxon-Mann-Whitney test (W)		p value (P)
PI2 (C) x PI1 (B)		15		0.1804
PI2 (C) x FI (A)		107		0.3079
PI1 (B) x FI (A)		77		0.4478
		Field vs Lab
Pairwise comparisons		Wilcoxon-Mann-Whitney test (W)		p value (P)
All Field x All Lab		64		<0.0001
6 x 108 FFU/ml titer			3 x 104 FFU/ml titer
Pairwise comparisons	Wilcoxon-Mann-Whitney test (W)	p value (P)	Pairwise comparisons	Wilcoxon-Mann-Whitney test (W)	p value (P)
PI2 (C) x PI1 (B)	118	0.2494	PI2 (C) x PI1 (B)	190	0.1523
PI2 (C) x FI (A)	173.5	0.0003872	PI2 (C) x FI (A)	98	<0.0001
PI1 (B) x FI (A)	17	0.0001805	PI1 (B) x FI (A)	21	<0.0001
3 x 10⁴ FFU/ml titer vs 6 x 10⁸ FFU/ml titer
Pairwise comparisons	Wilcoxon-Mann-Whitney test (W)	p value (P)	Pairwise comparisons	Wilcoxon-Mann-Whitney test (W)	p value (P)
PI2 (C) 10⁴ x PI1 (B) 10⁸	49	0.03765	PI1 (B) 10⁸ x FI (A) 10⁴	202	0.000182
PI2 (C) 10⁴ x FI (A) 10⁸	147.5	<0.0001	PI1 (B) 10⁸ x PI1 (B) 10⁴	38	0.8125
PI1 (B) 10⁴ x FI (A) 10⁸	37	0.0001674	PI2 (C) 10⁸ x PI2 (P) 10⁴	411.5	0.5665
PI1 (B) 10⁴ x PI2 (C) 10⁸	96	0.2411	FI (A) 10⁸ x FI (A) 10⁴	516	0.3328
PI2 (C) 10⁸ x FI (A) 10⁴	648	<0.0001
saliva-microinjected Ae. aegypti
6 x 108 FFU/ml titer			3 x 104 FFU/ml titer
Pairwise comparisons	Wilcoxon-Mann-Whitney test (W)	p value (P)	Pairwise comparisons	Wilcoxon-Mann-Whitney test (W)	p value (P)
All wMel + x All wild Ae. aegypti	8.5	<0.0001	All wMel + x All wild Ae. aegypti	98.5	0.0094
PI2 (C) x PI1 (B)	6	1	PI2 (C) x PI1 (B)	10	0.2405
PI2 (C) x FI (A)	25	0.1535	PI2 (C) x FI (A)	12	0.06513
PI1 (B) x FI (A)	19	0.1939	PI1 (B) x FI (A)	3	0.6667
NR1 (D) x PI2 (C)	108	0.003338	NR1 (D) x PI2 (C)	86.5	0.6991
NR1 (D) x PI1 (B)	83	0.006804	NR1 (D) x PI1 (B)	48	0.05506
NR1 (D) x FI (A)	220.5	<0.0001	NR1 (D) x FI (A)	52	0.02288
3 x 10⁴ FFU/ml titer vs 6 x 10⁸ FFU/ml titer
Pairwise comparisons	Wilcoxon-Mann-Whitney test (W)	p value (P)	Pairwise comparisons	Wilcoxon-Mann-Whitney test (W)	p value (P)
PI2 (C) 10⁸ x PI2 (C) 10⁴	17	0.3359	PI1 (B) 10⁴ x FI (A) 10⁸	11	0.5333
PI1 (B) 10⁸ x PI1 (B) 10⁴	2	0.8	FI (A) 10⁴ x PI1 (B) 10⁸	6	0.2
FI (A) 10⁸ x FI (A) 10⁴	8	1	PI2 (C) 10⁴ x NR1 (D) 10⁸	33	0.02251
NR1 (D) 10⁸ x NR1 (D) 10⁴	165	0.0005885	NR1 (D) 10⁴ x PI2 (C) 10⁸	16	0.03029
PI2 (C) 10⁴ x PI1 (B) 10⁸	13	0.3642	PI1 (B) 10⁴ x NR1 (D) 10⁸	1	0.02756
PI1 (B) 10⁴ x PI2 (C) 10⁸	4	1	NR1 (D) 10⁴ x PI1 (B) 10⁸	9	0.0346
PI2 (C) 10⁴ x FI (A) 10⁸	41	0.03297	FI (A) 10⁴ x NR1 (D) 10⁸	0	0.02222
FI (A) 10⁴ x PI2 (C) 10⁸	7	0.2667	NR1 (D) 10⁴ x FI (A) 10⁸	16	0.0003808
