# Supplementary material for: DENV-1 Titer Impacts Viral Blocking in wMel Aedes aegypti with Brazilian Genetic Background
Source: Viruses. 2024 Jan 31;16(2):214. doi: 10.3390/v16020214 (PMC10891765; doi:10.3390/v16020214)
Supplement: Supplementary file 1 [file viruses-16-00214-s001.zip › Table_S2-2.xlsx]

## Sheet: Sheet1
Ae. aegypti body
Dependent variable: presence/absence of DENV-1 infected mosquito bodies; independent variables: presence/absence wMel + low/high viral titer
	Estimate	Std. Error	z value	Pr(>|z|)
(Intercept)	0.3038	0.2225	1.365	0.172139
Wolbachia (Yes)	-1.1723	0.3382	-3.466	0.000528
Condition (high viral titre = 6 x 108)	4.6567	0.7394	6.298	3.02e-10
Dependent variable: presence/absence of DENV-1 infected mosquito bodies (low viral titer = 6 x 104); independent variable: presence/absence wMel
	Estimate	Std. Error	z value	Pr(>|z|)
(Intercept)	0.3238	0.2251	1.438	0.15039
Wolbachia (Yes)	-1.2199	0.348	-3.505	0.000456
Dependent variable: presence/absence of DENV-1 infected mosquito bodies (high viral titer = 6 x 108); independent variable: presence/absence wMel
	Estimate	Std. Error	z value	Pr(>|z|)
(Intercept)	4.4543	1.0058	4.429	9.48e-06
Wolbachia (Yes)	-0.3272	1.424	-0.23	0.818
Dependent variable: DENV-1 load in mosquito bodies; independent variables: presence/absence wMel + low/high viral titer
	Estimate	Std. Error	z value	Pr(>|z|)
(Intercept)	3.125	0.1312	23.825	< 2e-16
Wolbachia (Yes)	-0.9319	0.1434	-6.497	5.75e-10
Condition (high viral titre = 6 x 108)	3.6525	0.1504	24.281	< 2e-16
Dependent variable: DENV-1 load in mosquito bodies (low viral titer = 6 x 104); independent variable: presence/absence wMel
	Estimate	Std. Error	z value	Pr(>|z|)
(Intercept)	2.84038	0.08151	34.847	<2e-16
Wolbachia (Yes)	0.02167	0.14919	0.145	0.885
Dependent variable: DENV-1 load in mosquito bodies (high viral titer = 6 x 108); independent variable: presence/absence wMel
	Estimate	Std. Error	z value	Pr(>|z|)
(Intercept)	6.9331	0.1198	57.854	<2e-16
Wolbachia (Yes)	-1.3033	0.1852	-7.039	7e-11
saliva-microinjected Ae. aegypti
Dependent variable: presence/absence of DENV-1 infective saliva; independent variables: presence/absence wMel + low/high viral titer
	Estimate	Std. Error	z value	Pr(>|z|)
(Intercept)	1.4039	0.6349	2.211	0.027
Wolbachia (Yes)	-0.7191	0.6591	-1.091	0.275
Condition (high viral titre = 6 x 108)	-0.169	0.5888	-0.287	0.774
Dependent variable: presence/absence of DENV-1 infective saliva (low viral titer = 6 x 104); independent variable: presence/absence wMel
	Estimate	Std. Error	z value	Pr(>|z|)
(Intercept)	-1.9601	0.3378	-5.803	6,51e-09
Wolbachia (Yes)	0.6792	0.4464	1.521	0.128
Dependent variable: presence/absence of DENV-1 infective saliva (high viral titer = 6 x 108); independent variable: presence/absence wMel
	Estimate	Std. Error	z value	Pr(>|z|)
(Intercept)	1.2528	0.8018	1.562	0.118
Wolbachia (Yes)	-0.7419	0.9059	-0.819	0.413
Dependent variable: DENV-1 load in infective saliva; independent variables: presence/absence wMel + low/high viral titer
	Estimate	Std. Error	z value	Pr(>|z|)
(Intercept)	0.79389	0.20577	3.858	0.000442
Wolbachia (Yes)	-0.921	0.22713	-4.055	0.000248
Condition (high viral titre = 6 x 108)	0.02452	0.22103	0.111	0.912265
Dependent variable: DENV-1 load in infective saliva (low viral titer = 6 x 104); independent variable: presence/absence wMel
	Estimate	Std. Error	z value	Pr(>|z|)
(Intercept)	0.555	0.2095	2.649	0.0175
Wolbachia (Yes)	-0.491	0.2811	-1.747	0.0999
Dependent variable: DENV-1 load in infective saliva (high viral titer = 6 x 108); independent variable: presence/absence wMel
	Estimate	Std. Error	z value	Pr(>|z|)
(Intercept)	1.0914	0.2724	4.007	0.000692
Wolbachia (Yes)	-1.3214	0.3299	-4.006	0.000694
